# Supplementary material for: Life Satisfaction and Instagram Addiction among University Students during the COVID-19 Pandemic: The Bidirectional Mediating Role of Loneliness
Source: Int J Environ Res Public Health. 2022 Jul 9;19(14):8414. doi: 10.3390/ijerph19148414 (PMC9316946; doi:10.3390/ijerph19148414)
Supplement: Supplementary file 1 [file ijerph-19-08414-s001.zip]

Archive with 1 entries (1 files):
- ijerph-1774230-supplementary.pdf
